# Supplementary material for: CD44V3, an Alternatively Spliced Form of CD44, Promotes Pancreatic Cancer Progression
Source: Int J Mol Sci. 2022 Oct 11;23(20):12061. doi: 10.3390/ijms232012061 (PMC9603666; doi:10.3390/ijms232012061)
Supplement: Supplementary file 1 [file ijms-23-12061-s001.zip]

Archive with 1 entries (1 files):
- ijms-1912107-supplementary.pdf
